# Supplementary material for: Evaluation of THP-1 and Jurkat Cell Lines Coculture for the In Vitro Assessment of the Effects of Immunosuppressive Substances
Source: Toxics. 2024 Aug 19;12(8):607. doi: 10.3390/toxics12080607 (PMC11358983; doi:10.3390/toxics12080607)
Supplement: Supplementary file 1 [file toxics-12-00607-s001.zip]

Archive with 1 entries (1 files):
- toxics-3128176-supplementary.pdf
